# Supplementary material for: Role of Periostin and Nuclear Factor-κB Interplay in the Development of Diabetic Nephropathy
Source: Cells. 2022 Jul 15;11(14):2212. doi: 10.3390/cells11142212 (PMC9320904; doi:10.3390/cells11142212)
Supplement: Supplementary file 1 [file cells-11-02212-s001.zip]

Archive with 1 entries (1 files):
- cells-1774616-supplementary.pdf
